# Supplementary material for: Enchained growth and cluster dislocation: A possible mechanism for microbiota homeostasis
Source: PLoS Comput Biol. 2019 May 3;15(5):e1006986. doi: 10.1371/journal.pcbi.1006986 (PMC6519844; doi:10.1371/journal.pcbi.1006986)
Supplement: S5 File — (ZIP) [file pcbi.1006986.s006.zip]

Archive with 150 entries (148 files):
- extrait5h/
- extraitseq5h/
- extraitseq5h/KM16_014_5h_30_w2sdcGFP.tif
- extraitseq5h/KM16_014_5h_6_w1sdcRFP.tif
- extraitseq5h/KM16_013_5h_13_w1sdcRFP.tif
- extraitseq5h/KM16_013_5h_27_w1sdcRFP.tif
- extraitseq5h/KM16_013_5h_14_w2sdcGFP.tif
- extraitseq5h/KM16_013_5h_33_w2sdcGFP.tif
- extraitseq5h/KM16_014_5h_29_w1sdcRFP.tif
- extraitseq5h/KM16_014_5h_24_w2sdcGFP.tif
- extraitseq5h/KM16_014_5h_17_w1sdcRFP.tif
- extraitseq5h/KM16_013_5h_31_w2sdcGFP.tif
- extraitseq5h/KM16_014_5h_34_w2sdcGFP.tif
- extraitseq5h/KM16_014_5h_1_w1sdcRFP.tif
- extraitseq5h/KM16_014_5h_32_w2sdcGFP.tif
- extraitseq5h/KM16_014_5h_32_w1sdcRFP.tif
- extraitseq5h/KM16_013_5h_23_w2sdcGFP.tif
- extraitseq5h/KM16_013_5h_4_w2sdcGFP.tif
- extraitseq5h/KM16_013_5h_3_w2sdcGFP.tif
- extraitseq5h/KM16_014_5h_20_w1sdcRFP.tif
- extraitseq5h/KM16_013_5h_8_w2sdcGFP.tif
- extraitseq5h/KM16_013_5h_22_w1sdcRFP.tif
- extraitseq5h/KM16_013_5h_32_w2sdcGFP.tif
- extraitseq5h/KM16_014_5h_19_w2sdcGFP.tif
- extraitseq5h/KM16_013_5h_40_w2sdcGFP.tif
- extraitseq5h/KM16_013_5h_15_w2sdcGFP.tif
- extraitseq5h/KM16_013_5h_36_w1sdcRFP.tif
- extraitseq5h/KM16_014_5h_17_w2sdcGFP.tif
- extraitseq5h/KM16_013_5h_2_w2sdcGFP.tif
- extraitseq5h/KM16_014_5h_2_w2sdcGFP.tif
- extraitseq5h/KM16_013_5h_30_w1sdcRFP.tif
- extraitseq5h/KM16_013_5h_29_w1sdcRFP.tif
- extraitseq5h/KM16_013_5h_21_w2sdcGFP.tif
- extraitseq5h/KM16_013_5h_19_w2sdcGFP.tif
- extraitseq5h/KM16_013_5h_30_w2sdcGFP.tif
- extraitseq5h/KM16_014_5h_25_w2sdcGFP.tif
- extraitseq5h/KM16_014_5h_6_w2sdcGFP.tif
- extraitseq5h/KM16_013_5h_36_w2sdcGFP.tif
- extraitseq5h/KM16_014_5h_18_w1sdcRFP.tif
- extraitseq5h/KM16_014_5h_11_w2sdcGFP.tif
- extraitseq5h/KM16_013_5h_9_w2sdcGFP.tif
- extraitseq5h/KM16_014_5h_26_w2sdcGFP.tif
- extraitseq5h/KM16_014_5h_18_w2sdcGFP.tif
- extraitseq5h/KM16_014_5h_25_w1sdcRFP.tif
- extraitseq5h/KM16_014_5h_22_w1sdcRFP.tif
- extraitseq5h/KM16_013_5h_20_w2sdcGFP.tif
- extraitseq5h/KM16_013_5h_37_w2sdcGFP.tif
- extraitseq5h/KM16_013_5h_21_w1sdcRFP.tif
- extraitseq5h/KM16_014_5h_3_w1sdcRFP.tif
- extraitseq5h/KM16_013_5h_6_w1sdcRFP.tif
- extraitseq5h/KM16_014_5h_8_w1sdcRFP.tif
- extraitseq5h/KM16_014_5h_14_w1sdcRFP.tif
- extraitseq5h/KM16_013_5h_9_w1sdcRFP.tif
- extraitseq5h/KM16_013_5h_17_w2sdcGFP.tif
- extraitseq5h/KM16_013_5h_40_w1sdcRFP.tif
- extraitseq5h/KM16_014_5h_20_w2sdcGFP.tif
- extraitseq5h/KM16_013_5h_34_w2sdcGFP.tif
- extraitseq5h/KM16_013_5h_4_w1sdcRFP.tif
- extraitseq5h/KM16_014_5h_7_w1sdcRFP.tif
- extraitseq5h/KM16_013_5h_28_w1sdcRFP.tif
- extraitseq5h/KM16_013_5h_5_w2sdcGFP.tif
- extraitseq5h/KM16_013_5h_38_w1sdcRFP.tif
- extraitseq5h/KM16_013_5h_24_w1sdcRFP.tif
- extraitseq5h/KM16_014_5h_14_w2sdcGFP.tif
- extraitseq5h/KM16_013_5h_39_w1sdcRFP.tif
- extraitseq5h/KM16_013_5h_32_w1sdcRFP.tif
- extraitseq5h/KM16_013_5h_38_w2sdcGFP.tif
- extraitseq5h/KM16_014_5h_13_w1sdcRFP.tif
- extraitseq5h/KM16_014_5h_15_w2sdcGFP.tif
- extraitseq5h/KM16_014_5h_22_w2sdcGFP.tif
- extraitseq5h/KM16_014_5h_34_w1sdcRFP.tif
- extraitseq5h/KM16_014_5h_13_w2sdcGFP.tif
- extraitseq5h/KM16_013_5h_33_w1sdcRFP.tif
- extraitseq5h/KM16_013_5h_16_w2sdcGFP.tif
- extraitseq5h/KM16_014_5h_30_w1sdcRFP.tif
- extraitseq5h/KM16_013_5h_26_w1sdcRFP.tif
- extraitseq5h/KM16_014_5h_10_w2sdcGFP.tif
- extraitseq5h/KM16_014_5h_1_w2sdcGFP.tif
- extraitseq5h/KM16_014_5h_24_w1sdcRFP.tif
- extraitseq5h/KM16_013_5h_7_w1sdcRFP.tif
- extraitseq5h/KM16_014_5h_31_w1sdcRFP.tif
- extraitseq5h/KM16_014_5h_2_w1sdcRFP.tif
- extraitseq5h/KM16_014_5h_31_w2sdcGFP.tif
- extraitseq5h/KM16_013_5h_39_w2sdcGFP.tif
- extraitseq5h/KM16_013_5h_34_w1sdcRFP.tif
- extraitseq5h/KM16_014_5h_28_w2sdcGFP.tif
- extraitseq5h/KM16_014_5h_5_w1sdcRFP.tif
- extraitseq5h/KM16_013_5h_7_w2sdcGFP.tif
- extraitseq5h/KM16_014_5h_23_w1sdcRFP.tif
- extraitseq5h/KM16_013_5h_27_w2sdcGFP.tif
- extraitseq5h/KM16_013_5h_19_w1sdcRFP.tif
- extraitseq5h/KM16_013_5h_14_w1sdcRFP.tif
- extraitseq5h/KM16_014_5h_9_w2sdcGFP.tif
- extraitseq5h/KM16_014_5h_29_w2sdcGFP.tif
- extraitseq5h/KM16_013_5h_16_w1sdcRFP.tif
- extraitseq5h/KM16_013_5h_5_w1sdcRFP.tif
- extraitseq5h/KM16_013_5h_18_w1sdcRFP.tif
- extraitseq5h/KM16_014_5h_11_w1sdcRFP.tif
- extraitseq5h/KM16_013_5h_24_w2sdcGFP.tif
- extraitseq5h/KM16_014_5h_10_w1sdcRFP.tif
- extraitseq5h/KM16_013_5h_3_w1sdcRFP.tif
- extraitseq5h/KM16_013_5h_8_w1sdcRFP.tif
- extraitseq5h/KM16_014_5h_15_w1sdcRFP.tif
- extraitseq5h/KM16_013_5h_15_w1sdcRFP.tif
- extraitseq5h/KM16_014_5h_27_w1sdcRFP.tif
- extraitseq5h/KM16_014_5h_23_w2sdcGFP.tif
- extraitseq5h/KM16_013_5h_12_w1sdcRFP.tif
- extraitseq5h/KM16_013_5h_1_w2sdcGFP.tif
- extraitseq5h/KM16_014_5h_3_w2sdcGFP.tif
- extraitseq5h/KM16_014_5h_7_w2sdcGFP.tif
- extraitseq5h/KM16_014_5h_33_w2sdcGFP.tif
- extraitseq5h/KM16_014_5h_27_w2sdcGFP.tif
- extraitseq5h/KM16_014_5h_12_w1sdcRFP.tif
- extraitseq5h/KM16_013_5h_11_w1sdcRFP.tif
- extraitseq5h/KM16_013_5h_37_w1sdcRFP.tif
- extraitseq5h/KM16_014_5h_12_w2sdcGFP.tif
- extraitseq5h/KM16_013_5h_11_w2sdcGFP.tif
- extraitseq5h/KM16_013_5h_31_w1sdcRFP.tif
- extraitseq5h/KM16_013_5h_29_w2sdcGFP.tif
- extraitseq5h/KM16_014_5h_5_w2sdcGFP.tif
- extraitseq5h/KM16_013_5h_2_w1sdcRFP.tif
- extraitseq5h/KM16_014_5h_4_w1sdcRFP.tif
- extraitseq5h/KM16_014_5h_8_w2sdcGFP.tif
- extraitseq5h/KM16_013_5h_25_w2sdcGFP.tif
- extraitseq5h/KM16_014_5h_16_w1sdcRFP.tif
- extraitseq5h/KM16_013_5h_6_w2sdcGFP.tif
- extraitseq5h/KM16_013_5h_12_w2sdcGFP.tif
- extraitseq5h/KM16_013_5h_17_w1sdcRFP.tif
- extraitseq5h/KM16_013_5h_35_w2sdcGFP.tif
- extraitseq5h/KM16_014_5h_26_w1sdcRFP.tif
- extraitseq5h/KM16_013_5h_10_w1sdcRFP.tif
- extraitseq5h/KM16_014_5h_33_w1sdcRFP.tif
- extraitseq5h/KM16_013_5h_35_w1sdcRFP.tif
- extraitseq5h/KM16_013_5h_20_w1sdcRFP.tif
- extraitseq5h/KM16_014_5h_28_w1sdcRFP.tif
- extraitseq5h/KM16_013_5h_18_w2sdcGFP.tif
- extraitseq5h/KM16_014_5h_21_w1sdcRFP.tif
- extraitseq5h/KM16_014_5h_21_w2sdcGFP.tif
- extraitseq5h/KM16_014_5h_19_w1sdcRFP.tif
- extraitseq5h/KM16_013_5h_13_w2sdcGFP.tif
- extraitseq5h/KM16_013_5h_1_w1sdcRFP.tif
- extraitseq5h/KM16_013_5h_22_w2sdcGFP.tif
- extraitseq5h/KM16_014_5h_16_w2sdcGFP.tif
- extraitseq5h/KM16_014_5h_9_w1sdcRFP.tif
- extraitseq5h/KM16_013_5h_10_w2sdcGFP.tif
- extraitseq5h/KM16_013_5h_28_w2sdcGFP.tif
- extraitseq5h/KM16_013_5h_23_w1sdcRFP.tif
- extraitseq5h/KM16_014_5h_4_w2sdcGFP.tif
- extraitseq5h/KM16_013_5h_26_w2sdcGFP.tif
- extraitseq5h/KM16_013_5h_25_w1sdcRFP.tif
